# Supplementary material for: Comparison of Effectiveness Between Ultrasound-Guided and Blind Corticosteroid Injections in Plantar Fasciitis: A Systematic Review and Meta-Analysis
Source: Life (Basel). 2025 Jul 15;15(7):1107. doi: 10.3390/life15071107 (PMC12298417; doi:10.3390/life15071107)
Supplement: Supplementary file 1 [file life-15-01107-s001.zip]

Archive with 1 entries (1 files):
- life-3714234-supplementary.pdf
